# Supplementary material for: Heat shock protein 90 is involved in the regulation of HMGA2-driven growth and epithelial-to-mesenchymal transition of colorectal cancer cells
Source: PeerJ. 2016 Feb 11;4:e1683. doi: 10.7717/peerj.1683 (PMC4756735; doi:10.7717/peerj.1683)
Supplement: Supplemental Information 1 [file peerj-04-1683-s001.zip]

Archive with 9 entries (8 files):
- Raw data/
- Raw data/DLD-1-HMGA2 stable cell line.xlsx
- Raw data/GEO dataset-GSE21815-HMGA2&Hsp90 expression.xls
- Raw data/HCT116 cell viability.xlsx
- Raw data/HCT116 migration cell number.xls
- Raw data/HCT116-siHMGA2&NVP-AUY922.xlsx
- Raw data/HMGA2 mRNA expression.xlsx
- Raw data/Hsp90 mRNA expression.xlsx
- Raw data/Let-7a expression.xls
