# Supplementary material for: Heat shock protein 90 is involved in the regulation of HMGA2-driven growth and epithelial-to-mesenchymal transition of colorectal cancer cells
Source: PeerJ. 2016 Feb 11;4:e1683. doi: 10.7717/peerj.1683 (PMC4756735; doi:10.7717/peerj.1683)
Supplement: Supplemental Information 1 [file peerj-04-1683-s001.zip › Raw data/DLD-1-HMGA2 stable cell line.xlsx]

## Sheet: DLD1 cell lines
DLD-1 parental cell line
Conc. (uM)	OD550					Mean	SD	%	SD-%	TTEST
DMSO	2.088	2.094	1.815	2.198	1.942	2.0274	0.149682	100	7.38297
NVP5	1.611	1.647	1.737	1.85	1.701	1.7092	0.0924348	84.305	4.55928	0.0120282
NVP10	1.449	1.317	1.226	1.308	1.438	1.3476	0.094532	66.4694	4.66272	0.000586029
NVP20	1.251	0.929	1.185	1.285	1.312	1.1924	0.154715	58.8142	7.63121	0.00111425
NVP40	0.895	0.721	0.996	0.525	0.544	0.7362	0.20886	36.3125	10.3019	0.000785062
NVP80	0.465	0.452	0.503	0.439	0.451	0.462	0.0246982	22.7878	1.21822	3.33233e-05
DLD-1 HMGA2 stable cell line
Conc. (uM)	OD550					Mean	SD	Relative to parental cell lne (%)	SD-%	TTEST
DMSO	2.88	2.492	2.767	2.177	2.34	2.5312	0.291897	124.85	11.532	0.0418038
NVP5	2.39	2.464	2.062	2.853	2.414	2.4366	0.281579	120.183	11.1243	0.00285398
NVP10	2.665	2.047	2.404	2.536	2.307	2.3918	0.235403	117.974	9.30007	0.000525393
NVP20	2.3	2.171	2.558	2.045	2.066	2.228	0.210396	109.894	8.31211	0.00115428
NVP40	1.721	1.932	2.136	1.892	2.032	1.9426	0.155865	95.8173	6.15774	0.000432205
NVP80	1.34	1.741	1.521	1.632	1.809	1.6086	0.18578	79.343	7.33961	0.000206754
