# Supplementary material for: Heat shock protein 90 is involved in the regulation of HMGA2-driven growth and epithelial-to-mesenchymal transition of colorectal cancer cells
Source: PeerJ. 2016 Feb 11;4:e1683. doi: 10.7717/peerj.1683 (PMC4756735; doi:10.7717/peerj.1683)
Supplement: Supplemental Information 1 [file peerj-04-1683-s001.zip › Raw data/GEO dataset-GSE21815-HMGA2&Hsp90 expression.xls]

## Sheet: HMGA2
GEO dataset-GSE21815
HMGA2 expression
Sample Number	Title (Normal-N)	HMGA2 Value		Sample Number	Title (Primary tumor)	HMGA2 Value		Sample Number	Title (Metastasis tumor)	HMGA2 Value
GSM543255	normal-1	11.7514		GSM543125	CRC-3	16.4305		GSM543123	CRC-1	30.6426
GSM543256	normal-2	16.977		GSM543126	CRC-4	17.6968		GSM543124	CRC-2	40.3842
GSM543257	normal-3	14.9801		GSM543127	CRC-5	19.8066		GSM543129	CRC-7	17.9831
GSM543258	normal-4	10.7335		GSM543128	CRC-6	50.2019		GSM543130	CRC-8	13.6187
GSM543259	normal-5	20.4876		GSM543132	CRC-10	13.1876		GSM543131	CRC-9	10.6343
GSM543260	normal-6	7.96716		GSM543135	CRC-13	46.3051		GSM543133	CRC-11	20.6963
GSM543261	normal-7	13.4248		GSM543136	CRC-14	20.8611		GSM543134	CRC-12	11.0158
GSM543262	normal-8	6.44616		GSM543137	CRC-15	19.9432		GSM543139	CRC-17	63.7629
GSM543263	normal-9	2.41385		GSM543138	CRC-16	18.3884		GSM543141	CRC-19	85.5097
	Mean	11.6868		GSM543140	CRC-18	6.45999		GSM543144	CRC-22	38.0386
	SD	5.56223		GSM543142	CRC-20	2.0526		GSM543145	CRC-23	42.3042
				GSM543143	CRC-21	33.2836		GSM543146	CRC-24	22.3621
TTEST	N vs T	0.00610346		GSM543147	CRC-25	15.718		GSM543148	CRC-26	36.0084
	T vs M	0.0233209		GSM543150	CRC-28	53.7691		GSM543149	CRC-27	21.6322
				GSM543152	CRC-30	24.2619		GSM543151	CRC-29	53.6395
				GSM543153	CRC-31	49.4681		GSM543157	CRC-35	38.6343
				GSM543154	CRC-32	10.8915		GSM543158	CRC-36	106.706
				GSM543155	CRC-33	10.7316		GSM543160	CRC-38	45.0936
				GSM543156	CRC-34	24.3845		GSM543161	CRC-39	10.2967
				GSM543159	CRC-37	62.4698		GSM543162	CRC-40	23.4999
				GSM543165	CRC-43	12.809		GSM543163	CRC-41	60.2244
				GSM543166	CRC-44	77.3188		GSM543164	CRC-42	13.3159
				GSM543169	CRC-47	21.9135		GSM543167	CRC-45	13.9955
				GSM543172	CRC-50	3.73884		GSM543168	CRC-46	85.1598
				GSM543174	CRC-52	37.9954		GSM543170	CRC-48	33.3441
				GSM543176	CRC-54	7.80605		GSM543171	CRC-49	19.6259
				GSM543183	CRC-61	9.47863		GSM543173	CRC-51	13.5002
				GSM543184	CRC-62	9.86426		GSM543175	CRC-53	10.568
				GSM543185	CRC-63	39.5519		GSM543177	CRC-55	7.29804
				GSM543186	CRC-64	5.21217		GSM543178	CRC-56	21.2241
				GSM543187	CRC-65	20.2743		GSM543179	CRC-57	60.0121
				GSM543191	CRC-69	29.8431		GSM543180	CRC-58	33.9413
				GSM543192	CRC-70	55.749		GSM543181	CRC-59	9.0865
				GSM543194	CRC-72	10.615		GSM543182	CRC-60	79.5249
				GSM543197	CRC-75	51.3789		GSM543188	CRC-66	13.3509
				GSM543198	CRC-76	39.9018		GSM543189	CRC-67	125.38
				GSM543202	CRC-80	68.9271		GSM543190	CRC-68	19.8114
				GSM543204	CRC-82	47.1774		GSM543193	CRC-71	287.602
				GSM543205	CRC-83	3.71948		GSM543195	CRC-73	268.723
				GSM543206	CRC-84	13.122		GSM543196	CRC-74	22.1705
				GSM543208	CRC-86	41.5465		GSM543199	CRC-77	34.9211
				GSM543209	CRC-87	54.9178		GSM543200	CRC-78	102.974
				GSM543210	CRC-88	39.1452		GSM543201	CRC-79	194.041
				GSM543213	CRC-91	57.3441		GSM543203	CRC-81	60.7159
				GSM543214	CRC-92	47.4343		GSM543207	CRC-85	22.6395
				GSM543216	CRC-94	104.835		GSM543211	CRC-89	50.8236
				GSM543217	CRC-95	19.4611		GSM543212	CRC-90	14.2806
				GSM543218	CRC-96	27.2407		GSM543215	CRC-93	7.43573
				GSM543220	CRC-98	22.1392		GSM543219	CRC-97	37.8278
				GSM543221	CRC-99	63.9349		GSM543222	CRC-100	13.1356
				GSM543224	CRC-102	17.48		GSM543223	CRC-101	69.7045
				GSM543226	CRC-104	124.97		GSM543225	CRC-103	37.8278
				GSM543228	CRC-106	95.1698		GSM543227	CRC-105	58.9938
				GSM543230	CRC-108	29.7358		GSM543229	CRC-107	40.3468
				GSM543232	CRC-110	45.9258		GSM543231	CRC-109	3.90114
				GSM543234	CRC-112	27.5342		GSM543233	CRC-111	24.7503
				GSM543236	CRC-114	41.4634		GSM543235	CRC-113	110.259
				GSM543239	CRC-117	7.23515		GSM543237	CRC-115	11.2382
				GSM543240	CRC-118	70.5036		GSM543238	CRC-116	21.8311
				GSM543241	CRC-119	7.63306		GSM543243	CRC-121	19.3721
				GSM543242	CRC-120	17.7482		GSM543244	CRC-122	8.61219
				GSM543247	CRC-125	5.34216		GSM543245	CRC-123	30.3361
				GSM543249	CRC-127	15.5484		GSM543246	CRC-124	58.9938
				GSM543250	CRC-128	35.29		GSM543248	CRC-126	41.5698
				GSM543252	CRC-130	4.62978		GSM543251	CRC-129	14.9585
				GSM543253	CRC-131	16.0975			Mean	46.4894
				GSM543254	CRC-132	19.558			SD	53.7223
					Mean	31.9787
					SD	25.4925

## Sheet: Hsp90
GEO dataset-GSE21815
Hsp90 expression
Sample Number	Title (Normal)	Hsp90 Value		Sample Number	Title (Primary tumor)	Hsp90 Value		Sample Number	Title (Metastasis tumor)	Hsp90 Value
GSM543255	normal-1	1423.57		GSM543125	CRC-3	13046.6		GSM543123	CRC-1	9476.17
GSM543256	normal-2	5571.39		GSM543126	CRC-4	1694.03		GSM543124	CRC-2	24447
GSM543257	normal-3	3893.69		GSM543127	CRC-5	7837.31		GSM543129	CRC-7	9397.76
GSM543258	normal-4	4895.77		GSM543128	CRC-6	29099		GSM543130	CRC-8	16823.9
GSM543259	normal-5	6863.55		GSM543132	CRC-10	18056.1		GSM543131	CRC-9	13575
GSM543260	normal-6	8063		GSM543135	CRC-13	11155		GSM543133	CRC-11	10644.9
GSM543261	normal-7	4580.66		GSM543136	CRC-14	5704.62		GSM543134	CRC-12	26341.4
GSM543262	normal-8	8712.61		GSM543137	CRC-15	9235.7		GSM543139	CRC-17	16290.5
GSM543263	normal-9	2584.8		GSM543138	CRC-16	23277.1		GSM543141	CRC-19	20943.2
	Mean	5176.56		GSM543140	CRC-18	12125.6		GSM543144	CRC-22	24469.6
	SD	2416.58		GSM543142	CRC-20	37840.3		GSM543145	CRC-23	13202.8
				GSM543143	CRC-21	15061.2		GSM543146	CRC-24	22483.6
TTEST	N vs T	0.000118755		GSM543147	CRC-25	8826.67		GSM543148	CRC-26	23640.4
	T vs M	0.0208396		GSM543150	CRC-28	12854.2		GSM543149	CRC-27	22562.8
				GSM543152	CRC-30	12737.9		GSM543151	CRC-29	34148.9
				GSM543153	CRC-31	12612.1		GSM543157	CRC-35	25451.2
				GSM543154	CRC-32	31240.9		GSM543158	CRC-36	13480.3
				GSM543155	CRC-33	13696.2		GSM543160	CRC-38	9247.33
				GSM543156	CRC-34	16929.1		GSM543161	CRC-39	5465.74
				GSM543159	CRC-37	11287.3		GSM543162	CRC-40	14863.5
				GSM543165	CRC-43	9340.44		GSM543163	CRC-41	7297.52
				GSM543166	CRC-44	10538.9		GSM543164	CRC-42	11342.5
				GSM543169	CRC-47	24349.1		GSM543167	CRC-45	10918.4
				GSM543172	CRC-50	21846.2		GSM543168	CRC-46	25427.4
				GSM543174	CRC-52	10986.5		GSM543170	CRC-48	82176.1
				GSM543176	CRC-54	13776		GSM543171	CRC-49	117666
				GSM543183	CRC-61	26422.3		GSM543173	CRC-51	12701.2
				GSM543184	CRC-62	36258.8		GSM543175	CRC-53	15554.5
				GSM543185	CRC-63	25608.4		GSM543177	CRC-55	17653
				GSM543186	CRC-64	9593.44		GSM543178	CRC-56	16071.2
				GSM543187	CRC-65	29516.6		GSM543179	CRC-57	6556.64
				GSM543191	CRC-69	22548.1		GSM543180	CRC-58	17391.6
				GSM543192	CRC-70	9494.29		GSM543181	CRC-59	20951.1
				GSM543194	CRC-72	17389.7		GSM543182	CRC-60	26732.1
				GSM543197	CRC-75	23023.6		GSM543188	CRC-66	18971.4
				GSM543198	CRC-76	11362.4		GSM543189	CRC-67	13708
				GSM543202	CRC-80	12016.6		GSM543190	CRC-68	68550.9
				GSM543204	CRC-82	22372.7		GSM543193	CRC-71	36374.3
				GSM543205	CRC-83	12734.5		GSM543195	CRC-73	17285.8
				GSM543206	CRC-84	19706		GSM543196	CRC-74	52085.6
				GSM543208	CRC-86	18270.3		GSM543199	CRC-77	21442.7
				GSM543209	CRC-87	20052.6		GSM543200	CRC-78	15402.2
				GSM543210	CRC-88	17913.7		GSM543201	CRC-79	24520.7
				GSM543213	CRC-91	39663.2		GSM543203	CRC-81	60298.7
				GSM543214	CRC-92	20224.7		GSM543207	CRC-85	15817.1
				GSM543216	CRC-94	35333.8		GSM543211	CRC-89	23930.5
				GSM543217	CRC-95	35871.9		GSM543212	CRC-90	12516.3
				GSM543218	CRC-96	15617		GSM543215	CRC-93	23619.8
				GSM543220	CRC-98	6422.3		GSM543219	CRC-97	18684.4
				GSM543221	CRC-99	20987.7		GSM543222	CRC-100	49301.8
				GSM543224	CRC-102	43274.5		GSM543223	CRC-101	35843.5
				GSM543226	CRC-104	16548.2		GSM543225	CRC-103	21242.4
				GSM543228	CRC-106	35077.3		GSM543227	CRC-105	11402.5
				GSM543230	CRC-108	14278.1		GSM543229	CRC-107	8524.11
				GSM543232	CRC-110	12078.2		GSM543231	CRC-109	13375.6
				GSM543234	CRC-112	36342.3		GSM543233	CRC-111	22462.6
				GSM543236	CRC-114	33372.3		GSM543235	CRC-113	38225.5
				GSM543239	CRC-117	3123.8		GSM543237	CRC-115	23947.3
				GSM543240	CRC-118	7718.37		GSM543238	CRC-116	14463.5
				GSM543241	CRC-119	5403.71		GSM543243	CRC-121	14401.3
				GSM543242	CRC-120	10444.8		GSM543244	CRC-122	22987.6
				GSM543247	CRC-125	15441.4		GSM543245	CRC-123	24283.6
				GSM543249	CRC-127	5593.28		GSM543246	CRC-124	26760.4
				GSM543250	CRC-128	16929.3		GSM543248	CRC-126	5641.07
				GSM543252	CRC-130	8727.25		GSM543251	CRC-129	14401.3
				GSM543253	CRC-131	4766.9			Mean	23321
				GSM543254	CRC-132	29964.4			SD	18573.9
					Mean	17949.9
					SD	10105.5
