# Supplementary material for: Heat shock protein 90 is involved in the regulation of HMGA2-driven growth and epithelial-to-mesenchymal transition of colorectal cancer cells
Source: PeerJ. 2016 Feb 11;4:e1683. doi: 10.7717/peerj.1683 (PMC4756735; doi:10.7717/peerj.1683)
Supplement: Supplemental Information 1 [file peerj-04-1683-s001.zip › Raw data/HCT116 cell viability.xlsx]

## Sheet: siHMGA2
HCT116
siHMGA2	OD550					Mean	SD	%	SD-%	TTEST
0	1.158	1.125	1.31	1.174	1.005	1.1544	0.109308	100	9.46884
50 nM	0.789	0.742	0.771	0.892	0.78	0.7948	0.0571288	68.8496	4.94879	0.00252767
100 nM	0.551	0.492	0.582	0.598	0.647	0.574	0.0574935	49.7228	4.98038	0.000686825

## Sheet: siHsp90
HCT116
siHsp90	OD550					Mean	SD	%	SD-%	TTEST
0	1.158	1.125	1.31	1.174	1.005	1.1544	0.109308	100	9.46884
50 nM	0.489	0.542	0.471	0.887	0.73	0.6238	0.179418	54.0367	15.5421	0.008481
100 nM	0.427	0.603	0.512	0.398	0.377	0.4634	0.0934307	40.1421	8.09344	0.000176877

## Sheet: NVP-AUY922
HCT116
Conc. (uM)	OD550					Mean	SD	%	SD-%	TTEST
DMSO	3.025	3.721	3.287	3.456	3.6926	3.43632	0.290942	100	8.46669
NVP5	3.122	3.194	3.259	3.002	3.3769	3.19078	0.141133	92.8546	4.10708	0.112057
NVP10	2.972	2.996	2.467	2.925	2.8543	2.84286	0.216955	82.7298	6.31358	0.0151833
NVP20	1.452	1.572	1.495	1.657	1.562	1.5476	0.0785449	45.0366	2.28573	6.8237e-05
NVP40	0.624	0.701	0.708	0.825	0.7513	0.72186	0.0736688	21.0068	2.14383	1.96614e-05
NVP80	0.465	0.459	0.419	0.464	0.4796	0.45732	0.0227555	13.3084	0.662205	1.96194e-05
