# Supplementary material for: Heat shock protein 90 is involved in the regulation of HMGA2-driven growth and epithelial-to-mesenchymal transition of colorectal cancer cells
Source: PeerJ. 2016 Feb 11;4:e1683. doi: 10.7717/peerj.1683 (PMC4756735; doi:10.7717/peerj.1683)
Supplement: Supplemental Information 1 [file peerj-04-1683-s001.zip › Raw data/HCT116 migration cell number.xls]

## Sheet: siHMGA2
HCT116
siHMGA2 treatment	0	100 nM
migrating cell-1	132	74
migrating cell-2	121	82
average	126.5	78
%	100	61.6601
Stdev	7.77817	5.65685
TTEST		0.00955025

## Sheet: siHsp90
HCT116
siHsp90 treatment	0	100 nM
migrating cell-1	124	16
migrating cell-2	134	15
average	129	15.5
%	100	12.0155
Stdev	7.07107	0.707107
TTEST		0.000977159

## Sheet: NVP-AUY922
HCT116
NVP-AUY922 treatment
	DMSO	10 mM	20 mM	40 mM
migrating cell-1	121	120	100	47
migrating cell-2	111	112	90	51
average	116	116	95	49
%	100	100	81.8966	42.2414
Stdev	7.07107	5.65685	7.07107	2.82843
TTEST		0.5	0.0485697	0.00319915

## Sheet:  siRNA & NVP-AUY922
HCT116-control siRNA						HCT116-siHMGA2
NVP-AUY922 treatment						NVP-AUY922 treatment
	DMSO	10 mM	20 mM	40 mM			DMSO	10 mM	20 mM	40 mM
migrating cell-1	103	96	75	41		migrating cell-1	48	28	13	3
migrating cell-2	95	88	61	33		migrating cell-2	40	31	14	4
average	99	92	68	37		average	44	29.5	13.5	3.5
%	100	92.9293	68.6869	37.3737		%	44.4444	32.0652	19.8529	9.45946
Stdev	5.65685	5.65685	9.89949	5.65685		Stdev	5.65685	2.12132	0.707107	0.707107
TTEST		0.170748	0.0307337	0.00411107		TTEST	0.00520678	0.00231976	0.00808989	0.00708637
