# Supplementary material for: Heat shock protein 90 is involved in the regulation of HMGA2-driven growth and epithelial-to-mesenchymal transition of colorectal cancer cells
Source: PeerJ. 2016 Feb 11;4:e1683. doi: 10.7717/peerj.1683 (PMC4756735; doi:10.7717/peerj.1683)
Supplement: Supplemental Information 1 [file peerj-04-1683-s001.zip › Raw data/HCT116-siHMGA2&NVP-AUY922.xlsx]

## Sheet: HCT116-siHMGA2
HCT116 control cell line																	Mean	SD	%	SD-%
Conc. (uM)	OD550					Mean	SD	%	SD-%	TTEST							#DIV/0!	#DIV/0!
DMSO	1.004	1.137	1.029	0.998	1.037	1.041	0.0561115	100	5.39015								#DIV/0!	#DIV/0!	#DIV/0!	#DIV/0!
NVP5	0.9763	0.886	0.899	1.01	0.919	0.93806	0.0530021	90.1114	5.09146	0.0873576							#DIV/0!	#DIV/0!	#DIV/0!	#DIV/0!
NVP10	0.8256	0.707	0.8894	0.835	0.871	0.8256	0.0712143	79.3084	6.84095	0.0162957							#DIV/0!	#DIV/0!	#DIV/0!	#DIV/0!
NVP20	0.5861	0.5936	0.6478	0.621	0.517	0.5931	0.0490178	56.9741	4.70872	0.000218248							#DIV/0!	#DIV/0!	#DIV/0!	#DIV/0!
HCT116 siHMGA2 cell line
Conc. (uM)	OD550					Mean	SD	Relative to control cell lne (%)	SD-%	TTEST
DMSO	0.74	0.8913	0.851	0.833	0.88	0.83906	0.0599943	80.6013	7.15018	0.000789059
NVP5	0.747	0.857	0.851	0.837	0.717	0.8018	0.0650015	77.0221	7.74695	0.0292885
NVP10	0.469	0.547	0.539	0.457	0.422	0.4868	0.0542052	46.7627	6.46023	0.00212683
NVP20	0.3867	0.3986	0.398	0.331	0.339	0.37066	0.0330177	35.6061	3.93508	0.0004253
