# Supplementary material for: Heat shock protein 90 is involved in the regulation of HMGA2-driven growth and epithelial-to-mesenchymal transition of colorectal cancer cells
Source: PeerJ. 2016 Feb 11;4:e1683. doi: 10.7717/peerj.1683 (PMC4756735; doi:10.7717/peerj.1683)
Supplement: Supplemental Information 1 [file peerj-04-1683-s001.zip › Raw data/HMGA2 mRNA expression.xlsx]

## Sheet: cell lines
Cell lines
mRNA(Ct) cell lines name	CRL1459	DLD-1	HCT15	WiDr	HT29	Lovo	SW480	HCT116WT	HCT116 P53-/-
HMGA2	30.9467	28.2522	29.5983	28.0992	30.3306	28.8999	30.3463	29.1545	27.552
	30.9703	28.559	29.1714	28.99	30.4329	28.2291	31.1479	29.2419	27.7365
GAPDH	20.3798	19.6462	19.8591	19.1738	20.9921	19.9732	20.928	23.5235	20.9439
	20.3336	19.7478	19.9897	19.1023	21.0546	20.0082	20.1388	23.5732	20.6319
HMGA2-GAPDH	10.5669	8.60603	9.73914	8.92543	9.33844	8.92663	9.41834	5.63094	6.60807
	10.6367	8.81123	9.1817	9.88775	9.37824	8.22087	11.0092	5.66866	7.10464
2^(HMGA2-GAPDH)	0.000659264	0.00256641	0.00117011	0.00205673	0.00154472	0.00205503	0.00146149	0.0201799	0.0102511
	0.000628123	0.00222616	0.001722	0.00105558	0.00150268	0.00335175	0.000485184	0.019659	0.0072659
Average	0.000643693	0.00239629	0.00144606	0.00155615	0.0015237	0.00270339	0.000973338	0.0199194	0.00875852
Fold change	1	3.72271	2.2465	2.41754	2.36712	4.19981	1.51211	30.9455	13.6067
SD	0.0342085	0.100402	0.26987	0.454918	0.0195072	0.339174	0.709264	0.0184893	0.241009

## Sheet: HCT116-siHMGA2
HCT116
mRNA(Ct) siHMGA2(nM)	0	50	100
HMGA2	23.4788	22.2782	26.9303
	23.921	22.6473	26.8289
GAPDH	17.035	14.9289	19.142
	17.4672	15.0343	19.0921
HMGA2-GAPDH	6.44373	7.34932	7.7883
	6.45379	7.61297	7.7368
2^(HMGA2-GAPDH)	0.011488	0.00613246	0.00452363
	0.0114082	0.00510821	0.00468804
Average	0.0114481	0.00562033	0.00460584
Fold change	1	0.490941	0.402324
SD	0.00493317	0.128863	0.0252404
TTEST		0.00383992	8.91772e-05
