# Supplementary material for: Heat shock protein 90 is involved in the regulation of HMGA2-driven growth and epithelial-to-mesenchymal transition of colorectal cancer cells
Source: PeerJ. 2016 Feb 11;4:e1683. doi: 10.7717/peerj.1683 (PMC4756735; doi:10.7717/peerj.1683)
Supplement: Supplemental Information 1 [file peerj-04-1683-s001.zip › Raw data/Hsp90 mRNA expression.xlsx]

## Sheet: Sheet1
HCT116
mRNA(Ct) siHsp90 (nM)	0	50	100
Hsp90	22.4678	21.0126	25.6576
	22.6691	21.0371	25.4275
GAPDH	17.035	14.9289	19.142
	17.4672	15.0343	19.0921
Hsp90-GAPDH	5.43275	6.08371	6.51563
	5.20192	6.0028	6.33543
2^-(Hsp90-GAPDH)	0.0231515	0.0147442	0.0109295
	0.0271685	0.0155947	0.0123835
Average	0.02516	0.0151694	0.0116565
Fold change	1	0.602919	0.463295
SD	0.112894	0.0396439	0.0882079
TTEST		0.0198642	0.0120601
