# Supplementary material for: Heat shock protein 90 is involved in the regulation of HMGA2-driven growth and epithelial-to-mesenchymal transition of colorectal cancer cells
Source: PeerJ. 2016 Feb 11;4:e1683. doi: 10.7717/peerj.1683 (PMC4756735; doi:10.7717/peerj.1683)
Supplement: Supplemental Information 1 [file peerj-04-1683-s001.zip › Raw data/Let-7a expression.xls]

## Sheet: HCT116
HCT116
miRNA(Ct) Conc.(nM)	0	NVP5	NVP10	NVP20	NVP40
Let-7a	20.6104	19.6567	20.3689	20.6064	20.02
	20.5733	19.963	20.677	20.289	19.9256
U6	18.8966	18.2295	19.0366	18.6355	18.8073
	18.8157	17.9385	18.757	18.8829	18.8496
Let-7a-U6	1.71384	1.42721	1.33231	1.97091	1.21276
	1.75755	2.02446	1.92002	1.40611	1.07603
2^(Let-7a-U6)	0.304848	0.371849	0.397131	0.255093	0.431442
	0.295749	0.245797	0.264251	0.377329	0.474333
Average	0.300299	0.308823	0.330691	0.316211	0.452888
Fold change	1	1.02839	1.10121	1.05299	1.50812
SD	0.0214241	0.28862	0.284134	0.273342	0.0669672
TTEST		0.452521	0.346447	0.409715	0.0100119
